# Supplementary material for: Btbd7 contributes to reduced E-cadherin expression and predicts poor prognosis in non-small cell lung cancer
Source: BMC Cancer. 2014 Sep 24;14:704. doi: 10.1186/1471-2407-14-704 (PMC4189533; doi:10.1186/1471-2407-14-704)
Supplement: Supplementary file 1 — Additional file 1: Relevant clinical data from the patients included in the study. (XLS 24 KB) [file 12885_2013_4889_MOESM1_ESM.xls]

## Sheet: 11111
End	Stage	LN	Month
#NULL!	1	0	#NULL!
#NULL!	1	0	#NULL!
1	1	0	75
1	1	0	69
0	1	0	54
0	1	0	54
#NULL!	1	0	#NULL!
0	1	0	39
1	1	0	61
1	1	0	70
1	1	0	62
0	1	0	28
1	1	0	70
#NULL!	1	0	#NULL!
#NULL!	1	0	#NULL!
0	1	0	59
1	1	0	70
0	1	0	3
#NULL!	1	0	#NULL!
1	1	0	61
1	1	0	76
1	1	0	71
1	1	0	63
#NULL!	1	0	#NULL!
#NULL!	1	0	#NULL!
1	1	0	74
1	1	0	66
1	1	0	65
#NULL!	1	0	#NULL!
#NULL!	1	0	#NULL!
#NULL!	1	0	#NULL!
#NULL!	1	0	#NULL!
#NULL!	1	0	#NULL!
#NULL!	1	0	#NULL!
1	1	0	68
#NULL!	1	0	#NULL!
1	1	0	62
#NULL!	1	0	#NULL!
#NULL!	1	0	#NULL!
#NULL!	1	0	#NULL!
1	1	0	69
#NULL!	1	0	#NULL!
#NULL!	1	0	#NULL!
#NULL!	1	0	#NULL!
#NULL!	1	1	#NULL!
#NULL!	3	1	#NULL!
1	2	0	71
1	2	1	69
0	2	0	1
0	2	1	11
0	2	1	11
#NULL!	3	0	#NULL!
0	2	1	47
0	2	0	36
#NULL!	2	1	#NULL!
1	2	0	71
#NULL!	3	1	#NULL!
0	2	0	15
0	2	1	28
0	2	0	22
#NULL!	2	1	#NULL!
#NULL!	2	1	#NULL!
0	2	0	47
#NULL!	2	1	#NULL!
0	3	0	35
0	3	1	19
#NULL!	3	1	#NULL!
#NULL!	3	1	#NULL!
0	3	0	36
0	3	1	18
0	3	1	37
0	3	1	4
0	3	1	6
0	3	1	21
1	3	0	69
0	3	1	22
0	3	0	26
0	3	1	35
0	3	0	53
0	3	1	32
0	3	1	23
1	3	1	62
0	3	1	3
0	3	1	19
0	3	1	12
1	2	0	69
#NULL!	3	1	#NULL!
1	2	1	79
0	3	0	19
1	3	1	63
#NULL!	3	1	#NULL!
1	3	1	69
1	3	0	63
1	3	0	62
0	3	1	17
#NULL!	3	1	#NULL!
#NULL!	3	1	#NULL!
0	3	0	2
#NULL!	3	1	#NULL!
#NULL!	3	1	#NULL!
#NULL!	3	1	#NULL!
1	3	0	68
0	3	1	12
#NULL!	3	1	#NULL!
#NULL!	3	1	#NULL!
#NULL!	3	1	#NULL!
#NULL!	4	1	#NULL!
#NULL!	4	1	#NULL!
0	4	1	12
#NULL!	4	1	#NULL!
0	3	1	24
0	1	0	56
0	3	1	32
1	2	0	71
0	2	1	48
0	3	1	39
0	3	1	27
0	1	0	42
0	1	0	53
0	3	1	29
0	3	1	23
0	3	1	34
1	2	0	63
0	3	1	37
1	1	0	64
0	2	1	31
0	3	1	21
0	3	1	18
0	3	0	53
0	2	1	36
